# Supplementary material for: A Deep Learning–Based Framework for Supporting Clinical Diagnosis of Glioblastoma Subtypes
Source: Front Genet. 2022 Mar 28;13:855420. doi: 10.3389/fgene.2022.855420 (PMC9000988; doi:10.3389/fgene.2022.855420)
Supplement: Supplementary file 2 [file Table2.XLSX]

## Sheet: Lasso_features
Supplementary Table 2: List of features obtained from LASSO
Features from transcriptome data						Features from methylome data					Features from integrated data
Genes	score					Probes	Genes	Score			Genes	score
2001-03-01	-0.0170002					cg00054408	BRUNOL5	0.138939			AGPAT9	-0.288629
ABCG1	-0.301825					cg00127894	MCF2L	-0.0428222			ANP32A	0.138014
ACAP3	-0.0124082					cg00130530	FKBP5	-0.197342			ANUBL1	0.0658836
ACP2	-0.156898					cg00170003	NR2E1	0.0129803			ANXA5	-0.33607
ADAM19	0.0431315					cg00253200	C3orf59	0.0481376			AP2M1	-0.241138
AGMAT	0.0968119					cg00338928	ZFP36L2, LOC100129726	0.0766694			ATRNL1	-0.0334349
ANKRD13B	-0.00794104					cg00352780	GSS	0.0557261			B9D2	0.467755
ANO7	0.269402					cg00444847	PACSIN1	0.00291806			BIRC3	-0.0263905
ANXA5	-0.197311					cg00518386	GRIN2A	0.00809395			C7orf13	0.0843911
APOC2	-0.0526837					cg00566949	KBTBD2	0.00989089			C8orf45	-0.0329894
ARSJ	-0.0127057					cg00607797	SNORD115-3	-0.000430454			CAPN1	-0.431157
ASPN	0.0633521					cg00625776	KRT8	0.0268843			CCT6A	-0.104434
BACE2	0.0455768					cg00630583	PXMP2, POLE	-0.0266729			CHMP1A	0.181053
BVES	-0.00106193					cg00642359	TBX5	0.0200727			COMTD1	0.288489
C13orf31	-0.307289					cg00755448	KCNB2	0.0743467			DKFZp686O24166	0.238912
C15orf34	-0.271688					cg00843623	ZNF433	0.0646784			DLX2	0.0887581
C18orf54	0.023605					cg00862894	RSPO4	-0.00173343			EGFR	0.083199
C19orf44	0.122934					cg00937359	SYNCRIP	0.0137985			ERCC6	-0.0184666
C1QTNF3	-0.127854					cg00942551	GIPC3	0.0809291			F2RL2	0.161878
C1orf21	0.0994828					cg00950809	MOBKL2C	0.00419784			FAM192A	-0.151838
C3orf52	0.0613978					cg01032946	SETD1A	0.0186961			GABRE	-0.0659184
C6orf122	-0.0148445					cg01042100	RBP3	-0.0238603			GJA1	0.0754361
C7orf13	0.116994					cg01115565	PTPRU	0.0127022			GJB2	0.510319
C7orf44	0.000308015					cg01168339	DYNLL1	0.0616676			GJC2	0.000172836
C9orf110	-0.0764237					cg01198208	AFF1	0.00981127			GNB2	0.0801199
C9orf140	-0.037237					cg01233872	FKBPL	0.0277912			GTF2IP1	-0.108252
CA5B	-0.050363					cg01413268	CTU1	-0.0477063			HDX	-0.342918
CAV2	0.126251					cg01417615	RAB3B	0.0166408			KCNG1	-0.103821
CCBP2	0.408141					cg01476969	PALM	-0.0257358			KIF5B	0.068234
CCDC136	0.194625					cg01480550	GABRE	0.0105758			KLF8	-0.0950653
CCDC8	-0.00789961					cg01485010	EPHA1	-0.0108944			LAP3	-0.166215
CCDC89	-0.0349416					cg01499623	SMU1	0.0957589			LETM2	0.043816
CCL3	-0.0842607					cg01506891	LETM2	0.0097874			LOC100009676	0.287201
CCL4	-0.125742					cg01541814	RNF135	-0.00870782			LOC100133161	-0.330784
CD24	-0.0550464					cg01583485	GNRH2	0.0497374			LOC282997	0.0737776
CENPT	-0.111083					cg01614764	SRCRB4D	-0.0277254			LOC338758	0.0401538
CEP135	0.0409855					cg01628954	ZCCHC2	-0.169449			MAP4K1	0.263378
CHDH	-0.00439264					cg01694276	AKT1	0.0392515			MFAP2	-0.23454
CHIC2	0.152793					cg01786828	SWAP70	0.0289874			NEURL3	-0.0455302
CLDN1	0.0337185					cg01790083	MRAP	0.0427012			NOV	0.243602
CLEC3B	0.00506562					cg01844154	BAT5	0.0101799			OBFC2A	-0.0121104
CMYA5	-0.158463					cg01882179	SOCS2	-0.0242795			OLFM4	0.240529
CNOT7	0.0590695					cg01950474	ODZ3	-0.030017			PARD6B	-0.0273037
CPZ	0.35251					cg01974100	FAM179B, KLHL28	0.0587398			PAX8	-0.140657
CYP1B1	0.0966621					cg02002586	C6orf27	-0.117447			PCDHB2	-0.0336965
DBX2	-0.101899					cg02019988	SEMA3B	-0.1757			PDCD1LG2	-0.147132
DDIT4	-0.0424313					cg02043105	SH2B1	0.0988376			PKDREJ	-0.0468319
DDX58	0.0449331					cg02162339	ING5	0.0331832			PSTPIP2	0.277022
DNASE1L2	-0.105618					cg02167456	AFF2	-0.0193226			PTOV1	0.0841145
DNASE2	0.00143455					cg02183531	CCT4	-0.0583238			PTTG1IP	0.104434
DOCK11	-0.00506877					cg02253499	MKRN2	0.016293			RAB11B	0.0843799
DSEL	-0.018958					cg02332206	MAP4	-0.00396081			RAP2A	0.0842691
DYRK3	0.136647					cg02423044	KLF14	0.00254403			RHBDL2	-0.0774963
EIF5A2	-0.0940318					cg02536199	FUK	0.0297542			RNF32	0.3636
ELMO2	0.0690321					cg02537091	TAF7L	-0.0314932			RPL13	-0.0509436
EMID1	-0.253015					cg02537105	RICH2	0.0265757			RPL6	0.287902
ENOX1	0.0473658					cg02575092	HRNBP3	0.0156077			RSC1A1	-0.205084
EPHA7	-0.00306338					cg02587270	LONP2	0.0143756			SDC4	-0.110056
ERBB2	-0.0787497					cg02609848	ADARB2	0.0314233			SEC61G	0.465225
EVC2	0.0421415					cg02615711	LTF	-0.00592968			SLC4A5	-0.0550088
EXOC1	0.348035					cg02657800	TMEM132E	0.035984			SMPD3	-0.166786
EYA2	-0.0746891					cg02661426	CAPZA1, ST7L	0.0301554			SRPR	0.516478
FAF1	0.086119					cg02795976	GRK5	-0.000338026			SRPX	0.103024
FAM86A	0.109781					cg02887623	MIR369, MIR410, MIR412, MIR656	-0.00666147			STRA6	0.308947
FBLN1	0.233966					cg03008515	OR11H6	0.169166			STXBP6	-0.417084
FHL2	0.232858					cg03028337	CCDC85A	0.010135			SYCE2	-0.206357
FIP1L1	0.0410476					cg03031383	TMPRSS11E	-0.0138439			TFG	-0.299077
FLRT3	0.0290592					cg03044067	EVI5	0.000634106			TMEM30A	-0.0638077
FOXN2	0.183733					cg03044533	MAML2	-0.0173007			TMEM43	-0.295405
FZD7	-0.383619					cg03082580	MIR9-3	0.00472929			TRIM7	-0.224116
GCNT1	0.272116					cg03177847	FILIP1	-0.0340228			TRPC4AP	-0.346157
GGT7	-0.0884374					cg03215868	TESK1	0.0407208			TUBB1	-0.232737
GPC4	-0.0428498					cg03283282	RBM47	0.0691641			VDAC1	0.046754
GPR133	0.274851					cg03294496	DST	-0.0146555			YBX1	0.212529
GSDMD	-0.0586983					cg03294668	LOC440957	0.0778113			ZNF774	-0.0144185
HECTD3	-0.0267662					cg03296248	COL4A1	-0.0049584
HEXDC	0.0236014					cg03309176	GEFT	0.0458379
HNRNPH1	-0.00305297					cg03359540	MYLK4	0.0138152
HPS6	0.173416					cg03396151	MEIS2	-0.0226152
HS1BP3	-0.201871					cg03505125	TRIM75	0.0322909
HSD17B7P2	-0.0141244					cg03594246	HS3ST6	0.0364311
IL10RB	0.00945744					cg03608000	ZNF69	-0.00186462
IL17RC	-0.154662					cg03628719	HAPLN3	0.0160323
ISLR	0.132999					cg03641300	PLA2R1	-0.00921731
ITGA2	-0.00944214					cg03796729	C14orf23	0.00454649
JMJD8	0.0798679					cg03864479	LIFR	-0.00347491
KCNG1	-0.0170206					cg03963011	ETS1	-0.0347865
KCTD15	-0.0597557					cg03969326	GORAB	0.00575624
KIAA0895L	-0.063118					cg03974689	NECAB2	-0.0266804
KIAA2022	-0.294662					cg04058100	ABCA3	0.0233564
KITLG	0.0902072					cg04111109	CARS	-0.0495744
KLF8	-0.0653594					cg04208750	RREB1	0.129532
KRBA2	-0.0044624					cg04248573	TMEM217, TBC1D22B	0.00946353
LACTB	0.14766					cg04256347	TBC1D9	0.0389798
LAMA2	-0.096725					cg04284678	TMEM121	0.0585755
LGR4	0.212533					cg04304770	TBX2	0.0357103
LOC158572	-0.00435286					cg04442417	PRIC285	0.030472
LOC256880	0.0134456					cg04502814	SEPP1	0.0222732
LOC442421	-0.518442					cg04510874	FES	0.0276787
LOC613037	-0.500564					cg04551092	CDH15	0.0440581
LOC730101	0.0684486					cg04559779	MIR124-2	-0.0392201
LSS	0.196329					cg04657062	AGAP3	-0.0359587
LTBP2	0.0204397					cg04663870	CSMD1	-0.027009
LY75	0.273787					cg04817379	TFDP1	-0.0566337
MAFB	-0.0764587					cg04850659	ESPNP	0.0127776
MAST1	-0.01053					cg04889061	JPH3	-0.0182916
MGC3771	-0.014912					cg04911739	MLLT6	-0.0375028
MKRN3	0.0346569					cg04986319	C11orf83, C11orf48	0.0294952
MMAA	-0.0276608					cg05019671	LHFPL2	-0.0199108
MMACHC	-0.0788871					cg05134500	MFI2	0.0754871
MMD	-0.32184					cg05143694	PLXNA4	0.0278717
MPV17L	0.00553012					cg05243890	NFATC4	-0.00707385
MTMR11	-0.00102767					cg05344495	C19orf77	-0.00256129
MTMR7	0.220743					cg05356496	SLC26A4, LOC286002	0.000922449
NAAA	-0.003367					cg05367443	NINJ2	0.0590968
NAALADL2	-0.0458233					cg05432017	JMJD7, MAPKBP1, JMJD7-PLA2G4B	-0.0266522
NEK8	-0.0770838					cg05460965	CDKN1A	0.025474
NFAM1	0.117373					cg05517900	QSOX2	0.00559751
NLRC3	-0.087215					cg05527091	C1orf159	-0.0914196
NOV	-0.00709694					cg05540913	CCR6	0.00302027
NT5E	0.0059004					cg05620821	ALDH3B1	8.19e-05
OAS2	0.0874397					cg05667256	MC2R	-0.0280315
OAS3	0.124206					cg05738152	FAM150B	0.0155841
PABPC4L	0.297385					cg05765371	ZNF323, ZKSCAN3	0.00934255
PAQR5	-0.0720252					cg05874732	TMC2	0.00217976
PCDHGA10	-0.123567					cg05974498	ZNF841	0.00307442
PCDHGA2	0.00855538					cg05989248	ADAMTS17	-0.0614852
PCDHGA6	0.06804					cg06085579	PLD1	-5.09e-05
PHKA2	-0.0102409					cg06145435	CYP2W1	-0.0715343
POLE4	-0.226161					cg06332621	RBM47	0.0200548
PPP2R5C	-0.106251					cg06347928	IFIH1	-0.070107
PPP4R1L	0.23714					cg06381135	INPP5A	-0.0329959
PTRF	-0.037075					cg06520715	FOSL2	0.00103849
QSOX2	-0.0289723					cg06539006	CPO	0.037136
R3HDM1	-0.0636774					cg06675538	PAX8, LOC440839	-0.069548
RAB32	0.154874					cg06698332	S100A10	-0.0928069
RAB38	0.00424405					cg06745511	CLNK	0.0407937
RAP2A	0.000110906					cg06748440	SLC13A5	-0.0181202
RASGEF1B	-0.0844306					cg06781948	GXYLT2	-0.0153302
RETSAT	-0.136123					cg06782686	NID2	0.0504636
RIC8B	-0.00913731					cg06791446	FGFR2	0.0271561
RIPK1	-0.0589623					cg06846320	SMAD3	-0.000183881
RNF135	0.0521115					cg06904403	DUOX1, DUOXA1	0.0705051
ROR2	0.105521					cg06961025	CYP4Z2P	-0.0494694
RPL7	-0.216843					cg07077459	HYMAI, PLAGL1	-0.131472
RPS6KA3	-0.0463689					cg07150062	ASPG	-0.0354737
RUFY1	-0.0689249					cg07293445	KCP	0.00969053
SDCBP	0.128601					cg07317802	TRIB2	-0.00644334
SEC24D	0.151141					cg07336230	KIF6	0.0533261
SEC61G	0.0863841					cg07356753	GBE1	-0.0107565
SECISBP2	-0.0119369					cg07401901	DAAM1	0.0301466
SFRP2	-0.00349731					cg07606384	CYP26C1	-0.00331221
SFRS13B	0.0428757					cg07647677	MICA	0.0150963
SFT2D2	0.0312546					cg07850987	HOXB3	0.0112558
SHE	-0.106422					cg07873178	LTBP3	0.00281261
SHISA9	-0.146853					cg07916615	KIAA0040	-0.0038483
SLC16A1	0.112031					cg07933378	SLC39A4	0.0145109
SLC16A2	-0.00785168					cg07941983	ARAP2	0.000171942
SLC16A4	-0.356367					cg07979034	IGDCC3	-0.0126036
SLC17A5	0.002687					cg08065229	C19orf44, CALR3	-0.00909521
SLC25A43	0.0125472					cg08072716	GPR62	0.00335078
SLC2A10	-0.29172					cg08097929	PKD1	-0.0315643
SLC35A2	0.0912437					cg08098382	ZFR2	0.00614373
SLC39A8	0.00930692					cg08215811	SLC4A9	0.00860931
SLC41A2	-0.0974059					cg08233235	RPL28	0.00350656
SLC45A3	0.0143107					cg08253264	ATAD3B	-0.0557837
SLIT1	-0.0835938					cg08348649	FAM70A	-0.00175729
SMAD7	-0.14081					cg08415391	SLIT2	-0.0293878
SMPDL3A	0.0095388					cg08462108	SHANK2	-0.129063
SMYD4	-0.0100645					cg08516035	ZNF672	-0.0222833
SNX21	-0.0126682					cg08548748	DUSP23	0.153051
SRPK3	-0.00427748					cg08567279	LECT1	0.0665753
STAT1	0.0531287					cg08574629	RUSC1, C1orf104	0.000893258
STRAP	0.05863					cg08698010	PXK	0.018362
STS	-0.0371296					cg08713365	NRSN2	0.11474
SUCLG2	-0.0100791					cg08783090	GABRE	0.0569496
SUDS3	0.0236047					cg08840441	GMIP	-0.0007083
SYCE2	-0.100755					cg08860953	METTL13	-0.0360338
TFG	-0.176247					cg08872703	MYBPHL	0.0221774
THSD1	-0.0692219					cg08930413	PRKAG2	-0.0946051
TICAM1	-0.048209					cg09004581	MTO1	0.0280298
TMEM163	-0.0923329					cg09073701	NOTCH1	-0.0325899
TMEM47	-0.0574991					cg09120171	NLK	-0.0647508
TRIM59	-0.110929					cg09207296	MAP4K5	0.0732234
TUBB6	-0.192451					cg09261902	AP3D1	-0.0627607
TUBGCP5	-0.00350307					cg09278540	PF4V1	0.00303572
TXNDC11	-0.00671749					cg09380600	TUBB4Q	-0.00824565
VAPB	0.22747					cg09436375	GNMT	0.0260208
WBP5	0.083006					cg09450024	EXOC3L2	-0.0818558
YY2	-0.0844292					cg09511421	NDST4	0.00916338
ZFHX4	0.0855253					cg09647671	SPATA2	0.00372008
ZFP14	-0.056028					cg09750775	ERAP2	0.0111608
ZHX3	0.069406					cg09878473	SLCO3A1	0.0512231
ZKSCAN3	-0.0729391					cg09911485	DEGS2	-0.0181436
ZMPSTE24	-0.0233842					cg09998591	KCNQ1DN	0.0914435
ZNF235	0.00687924					cg10000639	RBM28	0.00969639
ZNF273	0.0777458					cg10097215	STX7	-0.0315363
ZNF320	0.0674406					cg10099585	C6orf89	0.0614203
ZNF434	0.200946					cg10111450	PPP1R9A	-0.0215679
ZNF536	0.0505904					cg10131879	GLCCI1	0.005139
ZNRF2	-0.00578883					cg10135854	SCLY	0.00471015
						cg10158997	C6orf27	-0.0108872
						cg10165585	TMEM200B	0.0464219
						cg10174031	ITGAD	-0.0247057
						cg10179251	ALK	-0.0437633
						cg10183001	METTL7A	0.101564
						cg10218799	FGF5	0.102195
						cg10276549	GABRE	0.0491845
						cg10292403	C3orf21	-0.0222587
						cg10304534	ABCC4	-0.0138343
						cg10385732	C7orf16	-0.0166597
						cg10493259	WDR86	-0.0578967
						cg10568297	SLC29A4	0.114893
						cg10732871	GPX4	0.00172033
						cg10761315	ASPG	-0.06835
						cg10779340	ZBTB40	-0.0465181
						cg10815229	HELT	0.00737963
						cg10850722	SPINT1	0.0660213
						cg10853431	USP6NL	-0.023315
						cg10863207	RFFL	0.00988529
						cg10978355	RNU5E, RNU5D, CKMT2	0.044985
						cg11155431	GRHL3	-0.0299557
						cg11178985	MOV10	0.0148087
						cg11183307	SCRT2	-0.0418136
						cg11292044	RNF34	-0.0679823
						cg11299537	MS4A15	-0.031146
						cg11484348	DEFB116	-0.0483724
						cg11568697	ZADH2	-0.016492
						cg11719836	OTUD3	0.0261208
						cg11726827	TRNAU1AP	0.035687
						cg11734948	UBE2V1, TMEM189-UBE2V1	0.0342589
						cg11773720	ADCYAP1	0.165083
						cg11809091	PCDHB7	0.0222983
						cg11875624	FGF13	0.015303
						cg11881754	SRRM3	0.0280933
						cg11920449	CDKN1A	0.00855871
						cg12054698	GBP1	0.0157286
						cg12080566	FAM176A	-0.0105533
						cg12118246	CD300A	-0.0634896
						cg12220703	DSCAML1	-0.0247881
						cg12239342	LOC399959	0.0318829
						cg12249234	KSR1	-0.0141499
						cg12271079	GFRA1	-0.139906
						cg12404182	FAM128A, LOC150776	-0.00711721
						cg12413918	ERBB2	-0.0569543
						cg12424907	PRR4, TAS2R20, PRH1	-0.122648
						cg12461113	EGFL6	-0.00906557
						cg12525330	DIP2C	-0.000347962
						cg12546981	TAAR6	-0.0260486
						cg12571879	C19orf59	-0.0350478
						cg12581592	SPON1	0.140657
						cg12793525	CXCL12	-0.0305963
						cg12827530	RNU5E, RNU5D, CKMT2	0.0320976
						cg12927498	FCHSD1	0.00118799
						cg12997635	POLS	-0.0230841
						cg13212400	COQ10A	-0.0239106
						cg13256160	JAKMIP3	-0.0189145
						cg13300911	JMJD7, MAPKBP1, JMJD7-PLA2G4B	0.00976486
						cg13349651	RXFP3	0.0128344
						cg13487553	ZDHHC12	0.0383826
						cg13523649	C20orf95	0.0479384
						cg13675469	MRPS14	0.0119911
						cg13775050	CARD16, CASP1	0.0266804
						cg13776285	NR2E1	0.0152316
						cg13880228	PRLR	0.134344
						cg13911862	PTPN14	-0.0105857
						cg13974838	PTCH1	-0.0345174
						cg13982529	LOC645323	0.0932819
						cg14095761	TLN1	-0.0707374
						cg14111380	GABBR1	-0.0149245
						cg14134019	DAPK1	0.033176
						cg14154186	NFASC	-0.00929826
						cg14159342	TP73	-0.0637817
						cg14202325	IQSEC1	0.0169621
						cg14215711	PIP4K2A	0.00935589
						cg14266862	FBXL15	0.0383813
						cg14276730	CHD6	-0.0273291
						cg14312063	CADM2	0.00850598
						cg14340114	POT1	-0.00580282
						cg14349531	EPHB6	0.020884
						cg14384178	C13orf16	-0.0588331
						cg14416523	TBR1	0.0011476
						cg14426001	NSUN7	0.0530846
						cg14523706	CLCNKA	0.0211819
						cg14610853	EEF1A2	0.0878096
						cg14635187	NNT	-0.068523
						cg14669379	ADORA3	0.0601143
						cg14732540	BRDT	-0.00929715
						cg14807365	SLC5A10, FAM83G	0.00302494
						cg14818960	FOLR1	-0.0220156
						cg14839323	GPC2	-0.0349309
						cg14905631	C10orf2, MRPL43	0.00110457
						cg14911395	SEMA3B	-0.00808756
						cg14981313	RIMKLA	0.116273
						cg14983771	MNAT1	0.0841817
						cg14986890	RARRES1	-0.00487334
						cg15050111	GRHL3	0.102173
						cg15378038	PIP4K2B	-0.0146154
						cg15389068	PCDHB2	-0.0198554
						cg15460516	TNFRSF12A	0.0122858
						cg15602329	FSTL4	-0.0174677
						cg15623062	VARS	-0.00887908
						cg15645660	TTC22	0.00272318
						cg15677293	EDARADD	0.00798946
						cg15715853	GPR171, MED12L	-0.00208949
						cg15741433	HIST1H1A	0.0278849
						cg15778054	KCTD14	0.0134348
						cg15950251	TBXAS1	0.0152226
						cg15981295	FAM161A	0.0560291
						cg16018211	ZNF350	0.201968
						cg16105461	DAGLA	0.00051726
						cg16197717	CPXM2	0.00846112
						cg16236270	MCM7	-0.0653719
						cg16325394	AHRR	0.0134004
						cg16472542	C22orf25, MIR185	-0.138849
						cg16531386	ODZ2	0.00510696
						cg16608593	MTA1	-0.00135106
						cg16672956	BANP	0.00676514
						cg16705665	RCOR2	0.00397644
						cg16706629	ANKRD32, C5orf36	0.00604663
						cg16769152	KCTD14	0.0453346
						cg16844989	MAFB	0.00343551
						cg16845126	RAMP1	0.0255727
						cg16967880	HOXA10	0.0109175
						cg16984332	PACSIN1	0.0261905
						cg16999254	RGR	-0.000183589
						cg17069313	ENPP6	0.00371947
						cg17167468	GPAM	-0.0183725
						cg17215234	PSMB3	-0.0353962
						cg17272843	KCTD14	0.0569259
						cg17475813	ARID1B	-0.0549923
						cg17512742	TIMM50	0.155551
						cg17527814	EGFL8	-0.0514863
						cg17565279	ASGR2	0.000753591
						cg17580935	MAGI1	0.00483783
						cg17600863	LOC100188947	-0.0179347
						cg17661462	C19orf59	0.133223
						cg17722719	IQGAP3	-0.0168629
						cg17786864	WNT9A	0.022545
						cg17818613	SEMA4C	0.0927821
						cg17843418	TBC1D16	-0.00838147
						cg17924901	DOK7	-0.000332935
						cg17974378	GUCY1A3	0.00355329
						cg18145090	GJB6	-0.0196283
						cg18168672	ARFGAP1	0.0377781
						cg18171204	PDZD7	0.0808279
						cg18222853	WBSCR17	-0.0660579
						cg18325794	HCRTR1	-0.0049537
						cg18358136	EML2	-0.0505823
						cg18366748	TMEM144	0.0154101
						cg18412546	GRTP1	0.00557056
						cg18557149	LOC650226	0.0103824
						cg18582497	EPHB6	-0.0243845
						cg18633684	TXNRD1, EID3	0.0102055
						cg18745752	TCF7L2	-0.024913
						cg18767057	TK1	-0.0793836
						cg18780167	SIRPA	-0.0204088
						cg18864804	ATRNL1	-0.017804
						cg19140335	TBC1D16	-0.0906653
						cg19250304	PITRM1	-0.0303703
						cg19277884	SPATA2	0.0313202
						cg19293144	KNDC1	-0.0545805
						cg19319069	UBE2H	-0.0031133
						cg19407717	TPO	-0.00603046
						cg19597529	PARP14	0.000775025
						cg19645298	C8orf47	-0.00380593
						cg19708541	TBC1D2B	-0.100954
						cg19754554	PDE4B	-0.00512455
						cg19777540	PCDHA2, PCDHA1	-0.0271663
						cg19792908	ZNF221	0.0245932
						cg19873199	ADARB2	-0.0234702
						cg19972287	CDC10L	-0.0701475
						cg20060928	ZFAT	-0.0353241
						cg20242797	GRHL3	0.000385317
						cg20276377	C3orf26, FILIP1L, MIR548G	0.0310972
						cg20297199	BMP4	-0.0483704
						cg20323571	MIR488, ASTN1	-0.000287272
						cg20324858	UBE2Q1	0.130301
						cg20331595	NRSN2	0.00287376
						cg20393620	SGK1	-4.29e-05
						cg20469139	RNF135	-0.0244755
						cg20563208	RBM43	0.0265832
						cg20563278	DCHS1	-0.0688849
						cg20644754	CD37	5.72e-05
						cg20693209	SPON1	0.043124
						cg20744464	MFI2	0.0670562
						cg20813387	EHMT1	0.0502831
						cg20831492	BET1	-0.071119
						cg20930290	RPS6KA4	-0.00402684
						cg20947377	PTPRZ1	0.0111143
						cg20961591	SPINT2	-0.00872202
						cg21002651	CASP1	0.0191834
						cg21007852	HOXA9	-0.0238729
						cg21195256	C14orf23	0.0293831
						cg21244116	EHMT1	-0.00648403
						cg21330207	ZADH2	-0.0307253
						cg21382392	ETV3L	-0.0212642
						cg21477508	FGF5	0.129498
						cg21480743	KILLIN	-0.00110167
						cg21500342	SOCS3	-0.00327253
						cg21514291	ADAMTS16	0.0012745
						cg21545840	SLIT3	0.115868
						cg21689902	VWA5A	-0.0388248
						cg21808448	MACF1	-0.0711732
						cg22003469	ZNF226	0.0499989
						cg22009908	EFNA5	0.00993155
						cg22092811	C3orf26, FILIP1L, MIR548G	0.0618477
						cg22131726	IPCEF1	-0.127221
						cg22172230	SWAP70	0.0306603
						cg22199041	BRUNOL5	-0.0166377
						cg22347126	C21orf29, KRTAP12-2	0.011552
						cg22628281	TBX5	0.000700403
						cg22661239	ATXN7L1	0.023033
						cg22744079	DCHS2	0.0122268
						cg22906113	LRP5	-0.0906701
						cg22990820	EPDR1	0.0171963
						cg23017915	WWTR1	-0.00832242
						cg23042148	DNMT3A	0.017282
						cg23098018	PIK3CD	0.00395459
						cg23125970	COL4A1	-0.0633813
						cg23228540	TCF21	0.00768165
						cg23238147	KIAA1026, C1orf126	0.0855741
						cg23253309	PCBP3	-0.00153445
						cg23257289	FAM19A2	0.0382483
						cg23321220	PDE10A	-0.038872
						cg23350747	ARHGEF7	-0.0249927
						cg23504719	CRTAC1	0.0171535
						cg23641108	RPS6KA2	-0.0173835
						cg23695184	TOLLIP	-0.00956834
						cg23737049	ARHGEF7	-0.0141201
						cg23817643	LRRC27	-0.0107173
						cg23821329	VIM	0.0232638
						cg23821914	RBM4	-0.0195123
						cg23889033	SLCO3A1	0.00289078
						cg23891700	SLIT1	0.00157239
						cg23891903	DDO	-0.026547
						cg24055461	GNA15	-0.0520948
						cg24196693	PCDH21	-0.0141923
						cg24260917	LILRB2	0.0306984
						cg24287362	OPCML	0.0208803
						cg24297727	ABCF1	0.00976512
						cg24298476	HLA-DQB2	-0.0296814
						cg24378048	SWAP70	0.043092
						cg24394336	ARHGEF10L	-0.0171163
						cg24420432	CUX1	0.128714
						cg24425727	CDKN1A	0.0453969
						cg24457897	SNRPA1	0.0120404
						cg24484339	CA13	0.000700514
						cg24604749	HLX	0.0405434
						cg24632865	ABCF3	-0.0723314
						cg24651092	ADAMTS17	-0.00659786
						cg24682159	BAG5	-0.0613439
						cg24694702	HSPB8	-0.0771472
						cg24785726	EDNRB	-0.0311147
						cg24892139	SPEF2	-0.00854092
						cg24980904	MYL12A	0.0232593
						cg25064910	KLB	0.0327501
						cg25123632	HLA-J, NCRNA00171	0.000688435
						cg25233302	C10orf47	-0.0407471
						cg25284213	MIR206	-0.0028256
						cg25285646	MICA	0.0485592
						cg25350057	GPR177	-0.0436477
						cg25455334	SFXN5	0.123394
						cg25466805	ARAP1	0.0483091
						cg25749254	KLF6	-0.0335823
						cg25797865	CDK8	-0.0974032
						cg25838091	C10orf53	-0.00564829
						cg25875213	ZNF781	0.0304179
						cg25968378	VIPR1	0.0106376
						cg26037945	KCNIP2	0.0297483
						cg26276233	BRCA1, NBR2	-0.0285024
						cg26279550	IRAK3	0.0272151
						cg26293546	PROX1	0.00168651
						cg26311804	OPCML	-0.023329
						cg26338386	MIR1974, C5orf36	-0.0581471
						cg26343510	P2RY6	0.0804879
						cg26416971	RNU5E, RNU5D, CKMT2	0.0379432
						cg26426633	GALNT9	0.0125959
						cg26570448	SLIT3	0.0114148
						cg26618903	PYROXD2	0.067134
						cg26630791	HAPLN1	0.00180362
						cg26799416	TCF20	0.0655918
						cg26840082	ST6GAL2	-0.079467
						cg26850144	FGF3	-0.0253672
						cg26872780	EPC2	-0.0900729
						cg26885220	DNAJC6	0.0240477
						cg26910465	ADAL, LCMT2	-0.0273627
						cg27079726	PKDREJ	-0.107981
						cg27094076	ZPBP	0.0399072
						cg27130630	C1RL, LOC283314	-0.0151872
						cg27158481	LOC284798	-0.0176548
						cg27219182	SLC39A11	-0.00978844
						cg27371984	CCDC40, TBC1D16	0.0317551
						cg27396830	C1orf187	-0.0126903
						cg27574739	SDK1	0.0311459
						cg27575622	RPH3AL	-0.150074
						cg27621997	CCDC86	-0.0664166
						cg27662483	GUCY1A3	0.0429505
